# Supplementary material for: Clinical Cancer Research in South America and Potential Health Economic Impacts
Source: Healthcare (Basel). 2023 Jun 15;11(12):1753. doi: 10.3390/healthcare11121753 (PMC10298265; doi:10.3390/healthcare11121753)
Supplement: Supplementary file 1 [file healthcare-11-01753-s001.zip]

Archive with 1 entries (1 files):
- healthcare-2345966-supplementary.pdf
